# Supplementary material for: Mental health over the life course: Evidence for a U‐shape?
Source: Health Econ. 2022 Oct 13;32(1):155–74. doi: 10.1002/hec.4614 (PMC10091793; doi:10.1002/hec.4614)
Supplement: Supplementary file 1 — Supporting Information S1 [file HEC-32-155-s001.ado]

program ageff, eclass
	version 16
	
	 syntax varlist(min=3 numeric) [if] [in] [fweight aweight pweight iweight] [, noagesq minobs(integer 100) level(cilevel) increment(integer 1) vce(string) yscale(string asis) ylabel(string asis) xscale(string asis) xlabel(string asis)] 

	gettoken Y rest: varlist
	gettoken year rest2: rest
	gettoken YOB controls: rest2
	

	tempvar age cohorttemp age_sq ageff ffCImin ffCIplus j included
	
	* Check whether period and cohort variables are integers. For both this is important since the regression equations will include period and cohort dummies, but for the cohort variable this especially important since we need categories to restrict the cohort effect of.
	if substr("`:type `year''",1,3)!= "int" {
	    display as error "Period variable is the wrong type. Make sure that the period variable is (defined as) an integer variable."
	}
	
	if substr("`:type `YOB''",1,3)!= "int" {
	    display as error "Cohort variable is the wrong type. Make sure that the cohort variable is (defined as) an integer variable."
	}
	
	* We will drop all observations not required for the regression analyses later, hence we save the data here.
	preserve
	
	quietly{
	    		
		* make sure observations meet the in-condition in the syntax
		if "`in'"!="" {
			keep `in'
		}
		
		* make sure observations meet the if-condition specified in the syntax
	    gen `included'=1 `if'
		drop if `included'!=1
		drop `included'
		
		* make sure we do not base later code on observations that will not be included in the regressions
	    foreach var in `Y' `year' `YOB' `controls'{
		    drop if `var'==.
		}
		
		* create the age variables (age & age^2) and check if they are realistic
		gen `age'=`year'-`YOB'
			count if `age'<0
			noisily if r(N)>0 display "Warning: combination of period and cohort variables leads to unrealistic age observations. Negative values for age found." 
			count if `age'>130
			noisily if r(N)>0 display "Warning: combination of period and cohort variables leads to potentially unrealistic age observations. High values for age found." 
			
		if "`agesq'"=="noagesq" {
			local agepol "`age'"
		}	
		else {
			gen `age_sq'=age^2
			local agepol "`age' `age_sq'"
		}
		
		
		* create temporary variables necessary for creating the graph
		gen `cohorttemp'=.
		gen `ageff'=.
		label variable `ageff' "Linear age effect"
		gen `ffCImin'=.
		label variable `ffCImin' "`level'% confidence interval"
		gen `ffCIplus'=.
		label variable `ffCIplus' "`level'% confidence interval"
		sum `YOB'
		local minYOB = r(min)+1
		local maxYOB = r(max)
		local CI=(1-`level'/100)/2
		
		* run regressions, where in each separate regression a different cohort effect is restricted
		foreach yr of numlist `minYOB'(`increment')`maxYOB' { 
			* Check if the restricted cohort has the required number of observations
			count if `YOB'==`yr'
			if r(N)>=`minobs' {
				* check if the previous cohort has any observations:
				count if `YOB'==`yr'-`increment'
				if r(N)>`minobs' {
					* perform the regression analyses
					replace `cohorttemp'=`YOB'
					replace `cohorttemp'=`yr'-`increment' if `cohorttemp'==`yr'
					
					reg `Y' `agepol' i.`year' i.`cohorttemp' `controls' [`weight'`exp'], vce(`vce') 
					replace `ageff'=_b["`age'"] if `YOB'==`yr'
					* Compute confidence intervals:
					replace `ffCImin'=`ageff'-_se["`age'"]*invt(e(df_r),`CI') if `YOB'==`yr'
					replace `ffCIplus'=`ageff'+_se["`age'"]*invt(e(df_r),`CI') if `YOB'==`yr'
				}
			}
		}
	
	
		* create the graph based on regression outputs
		sort `YOB'
		by `YOB': gen `j'=1 if _n==1		
		
		twoway (line `ageff' `ffCImin' `ffCIplus' `YOB' if `j'==1 & `ageff'!=., lwidth(medium medium medium) lcolor(black gs10 gs10)), scheme(s1mono) ytitle(Linear age effect) yscale(`yscale') xlabel(`xlabel') xtitle(Restricted cohort) ylabel(`ylabel') xscale(`xscale')
	
		
		* store results in  e()
		collapse `ageff' `ffCImin' `ffCIplus', by(`YOB')
		drop if `ageff'==.
		summarize `ageff' 
		ereturn clear
		ereturn scalar mean = r(mean)
		ereturn scalar min = r(min)
		ereturn scalar max = r(max)
		ereturn scalar N =r(N)
	
		mkmat `YOB' `ageff' `ffCIplus' `ffCImin', matrix(X)
		matrix coln X = cohortvar linear_age_effect lowerCI upperCI
		ereturn matrix results=X
		
		ereturn local cmd "ageff"
	
	}
		
end
