# Supplementary material for: Mental health over the life course: Evidence for a U‐shape?
Source: Health Econ. 2022 Oct 13;32(1):155–74. doi: 10.1002/hec.4614 (PMC10091793; doi:10.1002/hec.4614)
Supplement: Supplementary file 2 — Supporting Information S2 [file HEC-32-155-s002.sthlp]

{smcl}
{* *! version 1  10aug2022}{...}

{title:Title}
{phang}

{bf:ageff} {hline 2} Estimation routine for the linear age-effect in age-period-cohort models


{marker syntax}{...}
{title:Syntax}

{p 8 16 2}
{opt ageff} {depvar} {it: periodvar} {it: cohortvar} [{indepvars}] {ifin} 
[{it:{help regress##weight:weight}}]
   [{cmd:,} {it:options}]

{synoptset 20 tabbed}{...}
{synopthdr}
{synoptline}
{syntab:Main}
{synopt:{opt noagesq}}drops the squared term for age from the regression analyses and only a linear term for age is included{p_end}
{synopt:{opt minobs(#)}}specifies the minimum number of observations per restricted cohort for the regression to be included in the graph. The default is a minimum of 100 observations{p_end}
{synopt:{opt level(#)}}sets confidence level; The default is the one obtained from {cmd: c(level)} (usually 95%){p_end}
{synopt:{opt increment(#)}}sets the increment between the restricted cohorts between subsequent regression analyses;
default is {cmd:increment(1)}{p_end}
{synopt :{opth vce(vcetype)}}{it:vcetype} may be {opt ols},
   {opt r:obust}, {opt cl:uster} {it:clustvar}, {opt boot:strap}, 
   {opt jack:knife}, {opt hc2}, or {opt hc3}{p_end}
{synopt:{it: twoway_options}}twoway options supported by ageff are {cmd: xscale()}, {cmd: yscale()}, {cmd: xlabel()} and {cmd: ylabel()}{p_end}
{synoptline}
{p2colreset}{...}
{p 4 4 2}
{cmd:weight}s are allowed; see {help weight}.


{title:Description}
{pstd}
{cmd:ageff} is a command that runs a (large) number of OLS regressions with age, period and cohort variables as explanatory variables, 
where the age effect is included as a second-order polynomial (age and age squared) and period and cohort effects are included as sets of dummy variables. 
Identification is ensured by restricting one cohort effect (i.e., one dummy parameter) to be equal to the previous cohort effect in each 
separate regression, where the restricted cohort effect is different for each separate regression, starting at the second oldest cohort for the 
first regression and ending at the youngest cohort for the last regression. {cmd:ageff} reports the results all these regressions in a single graph, 
in which the estimated linear age-effects are reported, as well as their confidence intervals. For more information on this 
method of estimating linear age-effects in age-period-cohort models see Dijk & Mierau (2022).


{title:Options}
{dlgtab:Main}
{phang}
{opt minobs(#)} the graph produced by {cmd: ageff} gives equal weight to all separate regression analyses. Hence to avoid spurious results from insufficient data, 
by default ageff does not perform the regression analyses for restricted cohorts with fewer than 100 observations. This minimum observations requirement 
can be changed by specifying the minobs(#) option. 

{phang}
{opt noagesq}, when specified, drops the squared term for age from the regression analyses and only a linear term for age is included. Note that {cmd: ageff}
constructs an age variable by subtracting the cohort variable from the period variable. Hence, in case a higher-order polynomial for age is required in the 
regression analyses, it is always possible to create your own polynomials from age=period-cohort and include them as control variables.

{phang}
{opt level(#)} sets the confidence level; The default is the one obtained from c(level) (usually 95%). The number specified in {opt level(#)} should be
between 0-100. E.g., {opt level(99)} will give you the 99% confidence interval.

{phang}
{opt increment(#)} allows for changes in the increment for the restricted cohort between subsequent regression analyses. The default is {opt increment(1)}. 
E.g., suppose cohorts are defined by birth year and range from 1950-1980. In the default, for the first regression ageff would restrict the cohort effect 
of individuals born in 1951 to be equal to the cohort effect of individuals born in 1950. In the second regression, ageff would move up one year and 
restrict the cohort effect of 1952 to be equal to 1951. If instead the option {opt increment(2)} would have been used, the first regression would restrict 
the cohort effect of 1952 to be equal to 1950 and the second regression would restrict the cohort effect of 1954 to be equal to 1952. This could be useful 
if only data on cohorts born in even years was collected, for example. 

{phang}
		If there is only the incidental gap in cohort data (e.g., data is collected for cohorts from 1950-1980 for each possible year of birth in that range, 
with the exception of 1963), it is not necessary to use the increment option, since ageff automatically checks for a restricted cohort whether the cohort 
in the previous increment has the required number of observations and will not perform a regression analysis for that cohort if this is not the case 
(in the example, this would mean that no regression will be run in which the cohort effect of 1963 is restricted to 1962, and, similarly, no regression 
analyses will be performed where 1964 is restricted to be equal to 1963, since 1963 has no observations). 

{phang}
{opth vce(vcetype)} may be {opt ols},
   {opt r:obust}, {opt cl:uster} {it:clustvar}, {opt boot:strap}, 
   {opt jack:knife}, {opt hc2}, or {opt hc3}. While {cmd: ageff} does not report standard errors, it is still 
important that {opth vce(vcetype)} is correctly specified since the estimated standard errors are used to calculate the reported confidence intervals. Note 
that {cmd: ageff} does not adjust the confidence intervals to the number of regression analyses performed. I.e., the reported confidence intervals reflect 
the appropriate confidence interval when calculated for each estimated linear age-effect separately (provided the errors are correctly specified), but not for an 
overal estimation of the linear age-effect from {it: all} reported estimation results. 

{phang}
{it: twoway_options}:{cmd: ageff} uses Stata's {cmd: twoway} command to create the graph. The {cmd: twoway} options you can specify in {cmd: ageff} 
are {opt xscale()}, {opt yscale()}, {opt xlabel()} and {opt ylabel()}. See the Stata documentation on {cmd: twoway} for a more thorough explanation of 
these options.


{title:Examples}
{phang}{cmd:. ageff mh year birthyear [pweight=weightvar] if gender==1, vce(cluster ID)}{p_end}

{phang}{cmd:. ageff mh year birthyear, vce(cluster ID) noagesq minobs(200) level(97.5) increment(2)}{p_end}


{title:Stored results}

    {cmd:ageff} stores the following in {bf:e()}:

    Scalars   
      {bf:e(N)}           number of regression equations estimated
      {bf:e(mean)}        mean estimated linear age-effect, calculated as the unweighted average over all estimation results
      {bf:e(min)}         lowest linear age-effect estimated
      {bf:e(max)}         highest linear age-effect estimated


    Matrices   
      {bf:e(results)}     estimated coefficients for the linear age-effect and their confidence intervals for each separate regression analysis


{title:Citation}
{pstd}
{cmd:ageff} is not an official Stata command.  It is a free contribution to the research community.  Please cite it as follows: 

	Dijk, H.H. & Mierau, J.O. (2022). Mental Health over the Life Course: Evidence for a U-Shape? {it:forthcoming} 
